# Supplementary material for: Surgical Management of Complex Ankle Fractures in Patients with Diabetes: A National Retrospective Multicentre Study
Source: J Clin Med. 2024 Jul 5;13(13):3949. doi: 10.3390/jcm13133949 (PMC11242888; doi:10.3390/jcm13133949)
Supplement: Supplementary file 1 [file jcm-13-03949-s001.zip]

Archive with 1 entries (1 files):
- jcm-2894384-supplementary.pdf
